# Supplementary material for: AtHDA6 functions as an H3K18ac eraser to maintain pericentromeric CHG methylation in Arabidopsis thaliana
Source: Nucleic Acids Res. 2021 Aug 17;49(17):9755–67. doi: 10.1093/nar/gkab706 (PMC8464031; doi:10.1093/nar/gkab706)
Supplement: gkab706_Supplemental_Files [file gkab706_supplemental_files.zip]

Archive with 2 entries (2 files):
- AtHDA6 Supplementary Figures-.pdf
- AtHDA6 Supplementary Table S1 and S2- MC.xlsx
