# Supplementary material for: AtHDA6 functions as an H3K18ac eraser to maintain pericentromeric CHG methylation in Arabidopsis thaliana
Source: Nucleic Acids Res. 2021 Aug 17;49(17):9755–67. doi: 10.1093/nar/gkab706 (PMC8464031; doi:10.1093/nar/gkab706)
Supplement: gkab706_Supplemental_Files [file gkab706_supplemental_files.zip › AtHDA6 Supplementary Table S1 and S2- MC.xlsx]

## Sheet: Table S1
Supplemental Table S1. Transcripts that have higher expression at ros1-1&hda6 double mutants at the pericentromeric region
chromosome	start	end	gene_name	C24 read counts	ros1-1 read counts	ros1-1&hda6-9 read counts	ros1-1&hda6-10 read counts
chr1	13691674	13694855	NA	0	0	18969	6561
chr1	13695289	13696401	NA	0	0	25	42
chr1	13741345	13742290	NA	0	0	9	29
chr1	13911603	13913699	ATC24-1G51200	0	0	10	48
chr1	13988776	13989850	NA	0	0	25	24
chr1	15128337	15128982	NA	0	0	30	26
chr1	15348445	15349381	NA	0	0	18	34
chr1	15585573	15587147	NA	0	0	185	496
chr1	15588407	15589907	NA	0	0	19	138
chr1	15791961	15793401	NA	0	0	16	31
chr2	2678300	2679927	NA	0	0	73	234
chr2	3154183	3155442	NA	0	0	644	640
chr2	3166864	3167183	NA	0	0	5	21
chr2	3660498	3661176	NA	0	0	22	16
chr2	3706632	3709775	NA	0	0	263	320
chr2	3893429	3893554	ATC24-2G22870	0	0	3	5
chr2	4089045	4090676	NA	0	0	15	33
chr2	4107368	4108574	NA	0	0	20	41
chr2	4194610	4198007	NA	0	0	361	766
chr2	4298605	4299888	NA	0	0	12	18
chr2	4960528	4961336	NA	0	0	57	99
chr2	5170499	5171081	NA	5	0	47	53
chr2	5410339	5411179	NA	0	0	9	134
chr2	5495234	5500539	ATC24-2G28860	80	0	41	30
chr2	5614243	5615093	NA	0	0	70	171
chr2	5682471	5683598	ATC24-2G29490	53	0	30	18
chr3	11629682	11630675	NA	0	0	364	525
chr3	11643689	11645065	ATC24-3G44440	20	0	28	24
chr3	11647931	11648785	NA	0	0	43	83
chr3	11758340	11758708	ATC24-3G44890	0	0	15	35
chr3	12399973	12404520	ATC24-3G47000	17	0	79	86
chr3	12518573	12520118	NA	0	0	21	77
chr3	12804460	12805354	ATC24-3G48440	0	0	86	96
chr3	12807975	12808310	ATC24-3G48450	12	0	12	22
chr3	13014941	13015719	NA	0	0	134	139
chr3	13076106	13076816	NA	0	0	11	7
chr3	13160849	13161395	NA	0	0	13	122
chr3	13174228	13177906	NA	0	0	102	32
chr3	13483094	13483955	NA	0	0	9	84
chr3	13675284	13676697	NA	0	0	9	56
chr3	13834320	13837486	NA	0	0	235	179
chr3	13884078	13885850	ATC24-3G53200	0	0	36	36
chr3	14361709	14363448	ATC24-3G55570	0	0	19	52
chr3	14559178	14560044	NA	0	0	115	229
chr3	14963897	14968266	ATC24-3G58420	0	0	55	138
chr3	14996504	14998954	NA	0	0	2491	7173
chr4	1633305	1634203	ATC24-4G14970	0	0	16	16
chr4	1644107	1646096	ATC24-4G14980	0	0	45	45
chr4	1836338	1837001	ATC24-4G15600	6	0	13	6
chr4	1873878	1874281	ATC24-4G15680	18	0	4	14
chr4	2390700	2391597	NA	0	0	107	612
chr4	2463703	2465087	NA	0	0	37	120
chr4	2640000	2641290	ATC24-4G18220	0	0	41	32
chr4	2773904	2777347	ATC24-4G18770	51	0	43	106
chr4	2791131	2791899	NA	0	0	165	139
chr4	2907803	2908520	NA	0	0	26	46
chr4	3353215	3355522	NA	0	0	19	34
chr4	4118305	4119656	NA	0	0	35	99
chr4	4387068	4387520	ATC24-4G26570	10	0	31	8
chr4	4536042	4537460	NA	0	0	5	15
chr4	4542653	4544882	NA	0	0	57	188
chr4	4662546	4663837	NA	0	0	168	285
chr5	10862837	10863884	NA	0	0	10	17
chr5	11412207	11413200	NA	0	0	56	25
chr5	11774820	11775568	NA	0	0	14	39
chr5	12130574	12135422	NA	0	0	103	275
chr5	12249178	12253254	ATC24-5G48400	0	0	18	128
chr5	12431817	12433925	ATC24-5G49250	0	0	275	692
chr5	12513921	12514923	NA	0	0	31	33
chr5	12594837	12595402	NA	0	0	46	104
chr5	12595604	12602780	ATC24-5G49970	0	0	49	167
chr5	12610453	12610773	NA	0	0	13	41
chr5	12935430	12936268	NA	0	0	215	726
chr5	13022589	13024761	NA	63	0	36	113
chr5	13039223	13042449	NA	0	0	42	96

## Sheet: Table S2
Table S2. Primers used in the study
genotyping primers for ros1-1, ros1&hda6-9 and ros1-1&hda6-10		Note
ros1-1-XcmI-F	TCAAGGAAGGCAAGAGTCTG	ros1-1 mutant harboring a G to A mutation, and destroying XcmI restriction enzyme site, after PCR, then digest with XcmI to distinguish wild type C24 and mutant ros1-1
ros1-1-XcmI-R	TCGTCTAGATCAACCTTTGGTC
HDA6-F	ACGTTGCTGGAACAACTTTCG	HDA6-F + HDA6-R for wild type, HDA6-F + ros1hda6-9 for mutant
ros1&hda6-9-R	CACTAGCATCTGAATTTCATAACC
HDA6-R	TGGTTTAAGACGATGGAGG
ros1&hda6-10-F	AATGTCGGTGAGGATTGTCC	using C24 or ros1-1 as control, the mutant has a shorter fragment with the pair of primers.
ros1&hda6-10-R	TTGATAGCGATATCAGCGTCC
constructing primers
HDA6-BP-F	GGGGACAAGTTTGTACAAAAAAGCAGGCTTCATGGAGGCAGACGAAAGC	the primers were used to subclone wild type HDA6 CDS into pENTR/D-TOPO vector, then using LR reaction to introduce into pEG101-YFP-3FLAG
HDA6-BP-R	GGGGACCACTTTGTACAAGAAAGCTGGGTCAGACGATGGAGGATTCACGTC	pEG101-YFP-3FLAG vector is from pEG101-YFP-HA, the new vector only used 3xflag tag to replace HA tag
HDA6-EcoRI-F	ATTAgaattcATGGAGGCAGACGAAAGC	HDA6-EcoRI-F + HDA6-HindIII-R to clone wild type HDA6 into pET32a
HDA6-HindIII-R	TATAAAGCTTAGACGATGGAGGATTCACG
hda6-9-HindIII-R	TATAAAGCTTCACTAGCATCTGAATTTCATAACC	HDA6-EcoRI-F + hda6-9-HindIII-R to clone hda6-9 CDS into pET32a

## Sheet: Table S3
Table S3. peptides used in this study
ARTKQTARKacSTGGKAWW	synthesized acetylated H3K9 peptide
GGKAPRKacQLATKAWW	synthesized acetylated H3K18 peptide
